# Supplementary material for: Technological and Sensory Quality of Gluten-Free Pasta Made from Flint Maize Cultivars
Source: Foods. 2023 Jul 21;12(14):2780. doi: 10.3390/foods12142780 (PMC10378873; doi:10.3390/foods12142780)
Supplement: Supplementary file 1 [file foods-12-02780-s001.zip]

Archive with 1 entries (1 files):
- foods-2491101-supplementary.pdf
